# Supplementary material for: An armoured marine reptile from the Early Triassic of South China and its phylogenetic and evolutionary implications
Source: eLife. 2023 Aug 8;12:e83163. doi: 10.7554/eLife.83163 (PMC10499374; doi:10.7554/eLife.83163)
Supplement: Source data 1. [file elife-83163-data1.txt]

#NEXUS
begin data;
dimensions ntax=57 nchar=221;
format missing=? symbols="0~2";
matrix

Seymouriidae        00000000000000000000100??00000010?0000000?0000000000000000000000000000000000000000000000000000000?00000001010{0 1}11000000000000100000000{0 1}1000?0??000000000000010000000000000000000000000000000000000000000000000000000000000?000
Synapsida           {0 1}0000000{0 1}{0 1}0000000000000??000011{0 1}0?100{0 1}0000101000{0 1}0000000000000000000000000000000000000000{0 1}0000{0 1}0000000000{0 1}01{0 1}100000010000000100000010?0000?0??00000000000{0 1}010000000000001000{0 1}0000000000000000000{0 2}00000{0 1}0000000000000000000000
Parareptilia        {0 1}00000{0 1}10000000{0 1}0000{0 1}1{0 1}??{0 1}0{0 1}010{0 1}0?{0 1}000000?{0 1}{0 1}10000000000000000000{0 1}{0 1}{0 1}{0 1}000001{0 1}00{0 1}{0 1}0{0 1}{0 1}00002{0 1}010{0 1}1{0 1}{0 1}{0 1}00{0 1}0{0 1}00000010{0 1}000000{0 1}000000011000{0 1}000?{0 2}000?0?3{0 1 2}{0 1}00000?000000{0 1}0000{0 1 2}0{1 2}000{0 1}{0 1}000{0 1}00{0 1}0010000000000000{0 1}00000{0 1}01000000000{1 2}000000{0 1}000
Captorhinidae       00010001000000000000000??00001011?{0 1}000010?001000000?0000000100000000000001000000001???0000?0100000000100000100000000000000?01000000000000001?000?0000010000000000002000000000000000000000000000020000000000000000000000000000
Araeoscelidia       1000000100000?0000000000010001011000000000{0 1}010000001000000010?00?000??0001000010000010010000100000000000000000000000110000?01000000100001001?0000000001010101000000{1 2}000010000000000000000000100010000000000000300010000000000
Rhynchocephalia     0{0 2}000010100001?{1 2}000001100{0 1}0001{0 1}011{0 1}{0 2}1011{0 1}1{1 2}010{0 1}1{0 1}0010{0 1}1{0 1}0111{0 1}111001{0 1}1100011010000100{0 1}2010101101011131{0 1}00000102{0 1}000{0 1}010{0 1}0100011000000100{0 1}{1 2}100?00011100{0 1}0010001000{0 1}20100001000{0 1}0110111100{0 1}1111{0 1}{0 1}00{0 1}00000111000011100{0 1}0100000000
Squamata            {0 1 2}0{0 1}000{0 1}0{0 1}00{0 1 2}010{1 2}0000{0 1}11000000{0 1}0{0 1}1{0 1}{0 1 2}{0 2}10110{1 2}2201??{0 1}{0 1}0{0 1}{0 1}{0 1}1001111111{0 1}01111{0 1}001{0 1}0011{0 1}010{0 1}01{0 1 2}101011{0 1}0{0 1}11{0 1}311000001{0 1}2{0 1}0001{0 2}1010{0 1}000110{0 1}00001000{1 2}101?0{0 2}01{0 1}10{0 1}10010101000{0 1}{0 2}11000{0 1}{0 1}010{0 1}011011{0 1}110111111{0 1}00100001{0 1}1100001110020100000000
Prolacerta          1100000101000?0101100000011000011000111101200011000100110111011100111?0001001000000?01010110101001101000000101000010120100?0110010111?012?00??00110001100000000010122001101011010111001011101000200000?020000031001010000?000
Trilophosaurus      110000???0000???00111??1101000???1231111010??0????0?0?11111?01?110111000?100111?0100??2101011100??101002?0?11210001{1 2}100100?01??0101110000100?0??110001?1?000100?10020?00100011010111001011101000100000?020000011?110100?00000
Rhynchosauria       0111101000000?01111101101000001111231111112100111000001111110011?001110011001000010101010111101111121102001102000010110100?00100101110012100?0?0110001110010100010110001100011010111101011101100300000112?0000110010100?00100
Archosauriformes    {0 1}1{0 1}{0 1}101{0 1}{0 1}1000{0 1}0101110000{0 1}{0 1}00001010{0 2}{0 2}1?{0 1}1011{1 2}0010{0 1}0010{0 1}1{0 1}111?011111?11?1{0 1}0110100001{0 1}1{0 1}1{0 1 2}1011{0 1}111001?1110000{0 1}10{1 2}00001{0 1 2}10{0 1}{0 1}0{0 1}01010{0 1}1{0 2}112001{1 2}?00?0{1 2}01100011011001000{0 1}0110001{0 1 2}01011010111101{0 1}11100{0 1}{0 1}02000001{0 1}2{0 1}00001{0 1}0{0 1}1{0 1}{1 2}00?00000
Claudiosaurus         100000?110000?11010?0?0001?001101100101102201001100?001000?10????10???00010010100000120100001?10010010000001010000?0110000?01000101010000100000011000100?00010001102000100100001011000000000001010000010000010111011100000000
Coelurosauravus       00?0001111000???000???100000010011?011110221?0010?0????1?1110?11????1????????????????????1?01??????31?0?00??????0??010110?00?0?0001000?01??1??00????????0?????0?00020?002?0?00???101000000000010100100100?0000110010?000??00?
Kuehneosauridae       0100001010000011110?00000100010010201011022200011301010001111???001??1000110?0010?00??0?0110100011?010000000010?0010101100?111?1?0002000??000000111000000100100?02120?00????00?10211001??100?01?10000???0000011100?1000?00000
Acerosodontosaurus    1???0??10????00?????0??00??0???0?1??????002001???????????0??0?????????????????????0????????11?????1?1????0??????0?00?00?0??0???0?0?01??????0????0?????????????00100?20?10?1?????????????????????0?????????0???3????0??0???00?
Tangasaurus           ?????????????????????????????????????????????????????????????????????????????????0??????????????????????????????????0??????0?????0??1???2???????????????1??0??0?100???????00???????????01???????0????01?????0???0??0????00??0
Youngina              1000000000000001000?00?001?001101100??000110?000000100???0?10?1???????????10??00??00100?01??????00??10000001010000000?0?0000?10??0?01001??????00????0?1010?01?00100??0??0??0001??1??????000?10?0000000{0 1}???1??03????0?0?000000
Thadeosaurus          ???????????????????????????????????????????????????????????????????????????0???????????????????????????????1?10????0?00?0??0??0?00?01001??000??0????0??010?01000120?20010000000?011100??0?0?1?1000???00?000000?10?100?0?00??0
Lanthanolania         10???0?00?000?01????0?0????001?1????????012???????0????????????????????????0??????0?????????1?????????0????0?2?????????????????????????????????????????????????????????????????????????????????????0??????????3??????0????00?
Orovenator            10?0000?100000000010000?010001???0{0 2}101???1{1 2}?????0?0??????0?10?00?0????000100000?000000?10??0?00001?01?000000000?0?00?????????????????????????????????????????????????????????????????????????0????000?????????3??????0????00?
Sophineta             000000101000?101000?11102000?01?11001?11022000010????????1111???????????01?0?10???0000010??0???????310?0000???0?0?00?1??1?0010?0???01????????????????????????????????????????0?????????????000?????00????????010???????0??00?
Pamelina              010000101000??11110000000101?10?1020101102220?0113???????1111????????11?01?0??0???00??0101?0?0?????010?00?0?010?0?10?0??0?0101?11??02????????????????????????????????????????????????????????0??1??00?????????11??????????00?
Tanystropheus         11000011?1000?01011?00100010010111101111012201??0001001101110111?1111?100100100000000201010010100110100000011210001012110{0 1 2}?01100101020000?00?00011000110000000001012100120101111011100011110020000010010200001310010100000000
Choristodera          211000010101010111{0 1}00?1100000010?{0 1}2111110110?{0 1}001001011101110111?0011?0??110010001000011010010?0??10110000010100001110100010{0 1}100110010001100?00111000101?00010001{0 2}1120010010{0 1}0?101110?101110101010010010001000100110100000000
Macrocnemus           11000011?1000?01?11?0?1?01?000001021111101210?????0??0?1?1011?11?01?1110?1?0??0??00???0101001?1001101?0000010110001012110??00100101?10011?00000011000110000000001?122001?00011110111000011101000000100102000?131?010100000000
Hovasaurus            ????????????????????0??00?101?0??1?0?0??002011??00?10????01???01?0???1????????????????2?????1???????????????0?0???00000?0??0???0?01?10002??0?000010?????10001000120?2?010?10000?01?10000?0??101020???00000000?300?100?0010000
Pachypleurosaurs      1000001010000??2010?0??00100101111011111022010111?0?10?1011101??1???11?100111{01}?0111???1?0100100111?11000{01}001021000101011101010001{12}1020002?{01}000011101211?0200{01}1101{01}0{12}{12}001201000110110000110000011{01}10111{01}101111130112{01}100000002
Simosaurus            2000001010100??2010?0??00000001011121111022010111?010011001101??1?1?10?1000111?011000211011010?11??110001101121100111011101010?111102000??00?001100121000200111011122001201?0011?110000110000211?10111?10111012011212000?0002
Pistosauridae         10?0001010100??2011?0??01100001011131011012011??1?0?0111001101??1???11?1001011?0110?0?1?0???10?11??1000011011210001110??1010100?1?102{01}0???00?0{0 1}11101?1??0200?11011112011001010{0 1}?01?000?????001??0{012}1111??01111?2?1?21?00000003
Wumengosaurus         10?00?0100000???01110??011?01010?100?0110221?0111??????1?01?0???????1????0?11??01?1???0?01001?0000??1?{01}0000?????01101?100??01000110020000?{01}0000?10?1210002001?{01}01{03}0220010010100?0{01}1002011000001121111101011111301121100000002
Corosaurus            10?0001010000??2011?0??01110000011011111022011??1??11?110?0???????????????????????????1?01001??????11?00100?????00?0101110?01?0?11102000??000001110121000200111010012001????10110110?????????01???01110??111111?11?12000??001
Hanosaurus_type       0????010110????2????0??000?1000?1111?111022011??1?????????0???????????????????????????1?????????????1?0??0??????0????????????????????000??10?00??0?????????0?1???????????????00?0011000110001?11??0????10??1?13??12?1?00??001
Hanosaurus_referred   0??0?0?????????????????????????????????????????????????????????????????????????00?????1?01??????????????1???????0???1?11???0????111??00???100001100121000?001010130220010010?00?00110001?0001?1??0???10?01?111???121??0??0000 
Majiashanosaurus      ??????????????????????????????????????????????????????????????????????????????????????????????????????????????????????1????0????11??200???000001110121000200101011022001001?????001???????????1??0???10??11?11?0???1??0??0??0
Pomolispondylus       ????????????????????????????????????????????????????????????????????????????????????????????????????????????????????????1??0?????1???300??10001????????????0??10??????????????????????????????????????????????????????0?????0
Prosaurosphargis      ???????????????????????????????????????????????????????????????????????????????????????????????????????????????????????????1110?0???20200?101?11?????1???200??101012?01?????000?0011000110001?11?????1?1011111?01121??0?????0
Largocephalosaurus    00?0001?00000??201110?10111000001111011102?011??010??0???0010??????1?100?1?01?1?0?0???110100???00??01?0{01}0?0??21?01101?1110?10?000{01}??2{23}20001010111101210002001?101{02}1210110010{01}00?0011??0{01}100??{02}10100111010111113011?11000?0000
Sinosaurosphargis     00?0001000000???01110?1??1110?00??100111022011???????0????010??????1??00??1010100?0002110000???0???01?00010?121001?00?1??2?1????????202???10102111012???????1010????10110000??0??????????????2???0011????????10??1?1?000?0000
Eusaurosphargis       ?0?0?0??????0???0??????0??????0???10?0?????????????????????????????????????0?00?????????0??????????01??01???021?011?1010?1?1??0?10???{12}{01}0??00001111010100020000001?02?0?00010101?0111000110001?1112000?1101011130??212000?0001
Atopodentatus         10?0001001000???00??1??001?010011100?111002011??1????0????0?????????1??1?0??????1?0??00001001???????1?00000?0?000???10??1?????0?101??0002?10????1?00210000001?101??2??0????1000?01100001100010112?0?010101000131??21?000?0000
Palatodonta           00?00??00?010??20?1?0??001??100111??????0221?1???????????11????????????????0?01?????????0??01?0?00??1?00000?021?00????????????????????????????????????????????????????????????????????????????????000?????????3??????0?1??000
Paraplacodus          00?00?101???0??2010?1??0??????0111????110221?1??1????????01?????????????????????????????01011?100???1?01101?0???101010??0111??0?11??22002?100?011?01?1??0200??101?1210?120??001?011?00011?????112?01110?0110012????1100?00001
Placodus              0010011001010??2010?11?00101100111101111002011??1??10010010101??1?1?110110200110110?01001101111000111101101102101000101101011001101020002?100111110111000000101010122001201000110111000110000{02}11220111010110112010?1100000000
Askeptosaurus         100001110010000100100?001010101010001111012101??0101?11101111?11?01?1?0001?0?010000112110001100111?01000000112100010101101101000101010?000000?00100001000000000010121011001000?101110000111000102?111000000000301121100000000
Clarazia              0011001100100???001?0????11011100?00?1110122?1??010??111?1111???????1?000110?010??0?1?0111011?000??311000011101110?0?0110?0010?0?01010?01?000???110?0100000000?0????2001?00?00??11110?01110000110?011?0?0?000?00?1??100000100
Thalattosaurus        1011001100100???011?01?0?110?1100?00?111012201??010??111?1111???????1???01?0?01???0?1?111101100011121100001?12011?1010?00?10???00??01????????????????????100?00????????1?????????01??????????01???111????0?00?3011??1000??00?
Helveticosaurus       00?1001?1?????0?000?0?1?0????1??11???0????????????????????????????????????????????????0?0?001??000?00??0000?????00?0?01101?101001?10200?1?00?10011000100020010001?111001?010000100110??111000?1132010????011103011202?0000000
Nanchangosaurus       10?0?01?0?000?0100110?00011110011110101102210011001?00???00?0???????????????1?????????0??100???0??????02????????0?1?1??10?00100000002010111012121100?1??0000?00113122?11?1?00???001??????????01020?1110??11?1?3011?1201000220
Hupehsuchus           10?0?01101000?0100111?00011110011110001102210011001??0???00?0????????????0??11?0??1???0?0100???0?0????02????12100?101?110?00100000002010111012121100?1??0000?001131221111110001?001001001000001020?111010111113011212010{0 1}0220
Chaohusaurus          10?0011101001?0100111?00112000010100101102210011001??0???0110?????????0??0?01?100?1???0?00001??001?01?100001121010100?110?0210100{0 1}101000010000021000210?0000000113122111{0 1}011000?101000011100001{0 1}001111010111113011{0 1 2}1200100002
Utatsusaurus          10?0011101001?0101110?0?112100011110111102010011001??0???001?????????????0?01010??1???1100001?0011?01?100001111000101?110??2101?010010000?000002110001000000000113122?11{0 1}011000?10100100110000100011110101011110112120010000?
Cartorhynchus         00?0011101001?0100010?00002000100100111102210011001??0?1?01?0?????????????????????????0?00001??000?01?1210?1121010100?110?0210??0?10100001100302110001000000000113122111?0?10?0?001??????????01?0101110???111?3011?121010100?
Sclerocormus          0{01}?0011101001?010011{01} ?100001001001000111{01} 220000100???????01?0????????????0??1?????????1000001??000?01?1210?1121010100?11???2100?0?10100?0?10131{02} 110011000010100113122111{01} 0?100??001??????????01?0001110?0111?11??1?121101111?
Omphalosaurus         ?????1???1001??100{0 1}??????0?10???????????{0 1}?????????????????1?????????????????1??02?????100??01???00?01???1???121010?0???????2????0?1?100???10???{0 2}???????????????????????????????????????????????????11????????????????00???11?
Eunotosaurus          00?0001011000?0100000?1?000100000?00000002200011010??0???011??11?1?1?11????010011?0?00010000100?21001?010001?1000000100?00?201000?0?202???000300010001010100?0000202???0????0000001??????????01?1?00001??00?0?010??0?0000?000
Pappochelys	      0000001100000???001?0?10011010001120111100201???1?01101101110?????1????001?0?0100?0000??0??????????010?0001?0100001010??0??21?0?0????01???00030??1000?000100000003120001???000010111??0??111?01???0000111000013100?0000?00000        
Odontochelys          20?000?010000???001?1?1???10010?1?2001110???????00???????????????0?????0???0?00001????0?00??????????1?0?0?1111010??0????0???????00??101???0???0?1????????100?0000???2001??1000??0111???0111??010?0000?1111???000?0?000???0000
;

END;
